# Supplementary material for: Mechanism of Fructus Mume Pills Underlying Their Protective Effects in Rats with Acetic Acid-Inducedulcerative Colitis via the Regulation of Inflammatory Cytokines and the VEGF-PI3K/Akt-eNOS Signaling Pathway
Source: Evid Based Complement Alternat Med. 2022 May 2;2022:4621131. doi: 10.1155/2022/4621131 (PMC9129976; doi:10.1155/2022/4621131)
Supplement: Supplementary Materials — Supplement 1 FMP Quality Control Methods and Results. Supplement 2 FMP Active Compounds and Targets Supplement 3 Ulcerative Colitis Targets Supplement 4 GO Enrichment Result Supplement 5 KEGG Enrichment Results. [file 4621131.f1.zip]

Archive with 5 entries (5 files):
- 4621131.f1/Supplement 1 FMP Quality Control Methods and Results.docx
- 4621131.f1/Supplement 2 FMP Active Compounds and Targets.pdf
- 4621131.f1/Supplement 3 Ulcerative Colitis Targets.pdf
- 4621131.f1/Supplement 4 GO enrichment results.pdf
- 4621131.f1/Supplement 5 KEGG Enrichment Results.pdf
